# Supplementary material for: Picornavirus security proteins promote the release of extracellular vesicle enclosed viruses via the modulation of host kinases
Source: PLoS Pathog. 2024 Apr 25;20(4):e1012133. doi: 10.1371/journal.ppat.1012133 (PMC11075854; doi:10.1371/journal.ppat.1012133)
Supplement: S1 Data — (XLSX) [file ppat.1012133.s007.xlsx]

## Sheet: Fig 1B
	EMCV-Wt				EMCV-LZn			EMCV-LTMEV			EMCV-LSAFV			EMCV-2Apro
T=1	3.47	5.1	5.46	4.67	4.63	4.86	5.54	4.75	5.34	5.47	4.51	4.86	6.26	5.1	5.82	6.5
T=4	4.56	5.73	4.5	4.91	4.91	4.39	5.7	4.21	4.98	5.7	3.63	4.62	5.86	3.63	4.74	5.78
T=5	6.54	6.84	4.91	7.497	6.03	4.62	6.737	6.08	4.74	6.577	6.38	3.91	7.13712	5.8	5.5	6.89712
T=6	7.15	7.15	6.74	7.958	6.38	5.5	6.688	6.73	5.62	6.52897	6.68	5.03	6.68897	6.45	7.17	7.16897
T=7	8.03	8.15	8.02	7.83	6.56	6.62	7.15	7.15	6.1	6.91	6.8	6.1	7.54	6.80712	6.45	6.91
T=8	8.15	8.03	7.84	7.83	6.8	6.8	6.99	6.91	6.62	6.99	7.15	6.1	7.07	7.03712	7.15	7.15
T=9	7.68	8.26	7.67	7.75	6.687	6.67	6.83	6.927	6.84	7.39	7.38712	6.67	7.07	6.807	7.02	7.07
T=10					6.807	6.84	6.91	7.037	7.02	7.15	7.62712	6.15	7.31
T=11					7.037		6.83	7.277		7.47	7.50712		7.15

## Sheet: Fig 1C
EMCV-Wt	EMCV-LZn	EMCV-LTMEV	EMCV-LSAFV	EMCV-2Apro
8.02	6.56	7.15	6.8	6.45
8.03	6.62	6.1	6.1	6.80712
8.15	7.15	6.91	7.54	6.91
7.83

## Sheet: Fig 1D
	EMCV-WT				EMCV-LZn			+TMEV L			+SAFV L			+CVB3 2A
T=1	3.67	2.70815	3.40815	3.91	3.19	2.93815	4.47	4.27	3.17815	3.59	3.31	3.17815	3.75	3.79	2.82815	4.7
T=4	3.67	2.93815	3.75815	3.75	3.79	3.52815	4.15	4.03	3.28815	4.23	3.91	3.05815	4.31	4.27	3.52815	4.78
T=5	4.03	2.93815	3.98815	5.66	4.39	3.52815	4.07	4.03	3.52	4.62	3.43	3.87815	4.94	4.39	3.638	5.5
T=6	4.55	4.33	5.03	5.46206	4.62	3.51	4.11206	4.86	3.51	4.19206	3.43	3.63	4.51206	4.86	4.21	5.38206
T=7	6.49	6.33	6.33	6.07	3.75	3.63	3.95206	4.45	3.98	4.43206	3.57	3.98	4.67206	5.75	5.22712	5.44897
T=8	7.19	6.33	6.21	7.07	3.75	3.75	4.03206	4.45	4.1	4.51206	3.4	4.45	5.30206	5.92	5.28	5.36897
T=9	7.54	6.11	6.03	7.94	4.53	3.85897	4.03206	4.88	5.14897	5.14206	4.88	5.02897	5.54206	6.1	5.475	5.60897
T=10					4.22	4.20897	4.59	5.27	5.14897	5.47	4.75	5.37897	5.78
T=11						4.58103	4.80897		5.75103	5.28897		5.86103	5.36897

## Sheet: Fig 1E
T=7
EMCV-Wt	EMCV-LZn	EMCV-LTMEV	EMCV-LSAFV	EMCV-2Apro
6.49	3.75	4.45	4.67206	5.75
6.33	3.63	3.98	3.98	5.22712
6.33	3.95206	4.43206	3.57	5.44897
6.07
T=10
EMCV-LZn	EMCV-LTMEV	EMCV-LSAFV
4.22	5.27	4.75
4.20897	5.14897	5.37897
4.59	5.47	5.78

## Sheet: Fig 1F
T=7
EMCV-Wt	EMCV-LZn	EMCV-LTMEV	EMCV-LSAFV	EMCV-2Apro
3.60471	-0.01778	0.434447	0.091503	1.97975
2.99075	0.211149	-0.24127	-0.50486	1.7086
3.33591	-0.55271	0.016511	0.258573	1.79994
3.80552	0.054584
T=10
EMCV-LZn	EMCV-LTMEV	EMCV-LSAFV
0.084742	0.955732	0.836702
-0.47222	0.539568	0.725878
0.160595	0.48948	0.614201

## Sheet: Fig 1G
EMCV-LZn	EMCV-2Apro	EMCV-2Amut
-0.53429	1.81926	0.296826
0.001653	1.99925	-0.20291
0.231461	1.7296	-0.42652

## Sheet: Fig 2A
T=7
Mock	EMCV-Wt	EMCV-LZn	EMCV-LTMEV	EMCV-LSAFV	EMCV-2Apro
0.867867		0.715014	0.699164	0.762428	10.3111
1.13209	7.89268	1.12014	1.30139	1.13002	11.6937
1.36447	5.25384	1.32946	1.12593	1.24267	4.58821
0.852476	3.40085	0.874162
1.15644	11.3688
0.626665	4.28149
T=10
Mock	EMCV-LZn	EMCV-LTMEV	EMCV-LSAFV
0.635341	2.31096	1.6279	2.35367
1.37826	2.18587	5.11117	3.84527
0.986397	1.69706	3.21982	3.17298

## Sheet: Fig 2C
T=7
Mock	EMCV-Wt	EMCV-LZn	EMCV-LTMEV	EMCV-LSAFV	EMCV-2Apro
44.3409		43.5584	38.369	40.3555	66.4859
26.9388	55.6784	30.7452	30.3396	27.0206	56.3049
30.1795	46.1248	30.715	32.7213	34.1171	48.112
35.3813	48.9402	34.3407
33.58	59.06
26.4232	50.8772
T=10
Mock	EMCV-LZn	EMCV-LTMEV	EMCV-LSAFV
40.8397	32.8706	33.0321	32.0444
27.9239	36.0307	43.0198	41.3337
33.8379	33.5135	39.3571	39.8807

## Sheet: Fig 3A
HeLa WT
EV-enclosed		intracellular
EMCV-WT	EMCV-LZn	EMCV-WT	EMCV-LZn
7.17026	3.54778	9.30103	8.32015
6.5563	3.7767	9.64147	8.4014
7.37107	3.62014	8.98091	7.91908
		8.88103	8.4014
		9.63897	7.98003
		9.57897
		9.45897
MAVS KO
EV-enclosed		intracellular
EMCV-WT	EMCV-LZn	EMCV-WT	EMCV-LZn
6.75894	4.05112	9.51455	8.45637
6.98228	3.33338	9.33846	8.45939
7.25711	4.05164	9.39967	8.75967
		9.39967	8.39967
		8.46206	8.05206
PKR KO
EV-enclosed		intracellular
7.59554	6.57834	9.38739	9.33446
7.15243	6.79801	9.10037	8.91908
7.69941	6.92729	9.15836	9.15836
		8.93902	8.79865

## Sheet: Fig 3B
HeLa WT
EMCV-LZn	EMCV-Wt
0.001981	1
0.013794	1
0.001474	1
MAVS KO
EMCV-LZn	EMCV-Wt
0.00151741	1
0.00160152	1
0.014287	1
PKR KO
EMCV-LZn	EMCV-Wt
0.236814	1
0.541241	1
0.206864	1

[truncated: 21 more sheets: Fig 3C, Fig 4A, Fig 4B, Fig 4C, Fig 5B, Fig 5C, Fig 5D, Fig 5E, Fig 5F, Fig 5G, Fig 5H, Fig 5I, Fig 5J, Suppl Fig 1D, Suppl Fig 2A, Suppl Fig 2B, Suppl Fig 3, Suppl Fig 4A, Suppl Fig 4B, Suppl Fig 6A …]
